# Supplementary material for: Clinical phenotype of ASD-associated DYRK1A haploinsufficiency
Source: Mol Autism. 2017 Oct 5;8:54. doi: 10.1186/s13229-017-0173-5 (PMC5629761; doi:10.1186/s13229-017-0173-5)
Supplement: Supplementary file 1 — Variant information for known de novo DYRK1A mutation cases. Full variant information for previously published DYRK1A variants and patients seen at UW. Previously published cases identified by first author last name and UW cases denoted TXXX. Sheets organized by variant type: snvs/indels, cnvs, mosaic variants, and translocations/inversions. (XLSX 17 kb) [file 13229_2017_173_MOESM1_ESM.xlsx]

## Sheet: NM101395.2 snvs indels
Origin ID	PMID	Gene	Chromosome	Build version	Position	alleles	Variant	HGVS cDNA	HGVS protein	Inheritance Status
Bronicki1	25920557	DYRK1A	21	b37	38862575	C/T	stop_gained	NM_101395.2:c.763C>T	NP_567824.1:p.Arg255Ter	De novo
Bronicki10	25920557	DYRK1A	21	b37	38868553	G/GG	frameshift	NM_101395.2:c.1232dupG	NP_567824.1:p.Arg413ThrfsTer10	De novo
Bronicki2	25920557	DYRK1A	21	b37	38858865	C/T	stop_gained	NM_101395.2:c.613C>T	NP_567824.1:p.Arg205Ter	De novo
Bronicki3	25920557	DYRK1A	21	b37	38858872	TTGAG/TGAA	frameshift	NM_101395.2:c.621_624delTGAGinsGAA	NP_567824.1:p.Glu208AsnfsTer3	De novo
Bronicki4	25920557	DYRK1A	21	b37	38865403	T/C	missense	NM_101395.2:c.1036T>C	NP_567824.1:p.Ser346Pro	De novo
Bronicki5	25920557	DYRK1A	21	b37	38862757	G/GG	frameshift	NM_101395.2:c.945dupG	NP_567824.1:p.Gln316AlafsTer24	De novo
Bronicki7	25920557	DYRK1A	21	b37	38877655	C/T	stop_gained	NM_101395.2:c.1309C>T	NP_567824.1:p.Arg437Ter	Inheritance Unknown
Bronicki8	25920557	DYRK1A	21	b37	38862656	A/AA	frameshift	NM_101395.2:c.844dupA	NP_567824.1:p.Ser282LysfsTer6	De novo
Bronicki9	25920557	DYRK1A	21	b37	38884305	C/A	3_prime_UTR	NM_101395.2:c.*139C>A	-	De novo
Courcet2	23099646	DYRK1A	21	b37	38850564	TCT/T	frameshift	NM_101395.2:c.290_291delCT	NP_567824.1:p.Ser97CysfsTer2	De novo
Iglesias1	24901346	DYRK1A	21	b37	38868546	A/T	stop_gained	NM_101395.2:c.1225A>T	NP_567824.1:p.Lys409Ter	De novo
Ji1	25944381	DYRK1A	21	b37	38850587	C/G	stop_gained	NM_101395.2:c.312C>G	NP_567824.1:p.Tyr104Ter	De novo
Ji2	25944381	DYRK1A	21	b37	38858865	C/T	stop_gained	NM_101395.2:c.613C>T	NP_567824.1:p.Arg205Ter	De novo
Ji3	25944381	DYRK1A	21	b37	38877745	C/T	stop_gained	NM_101395.2:c.1399C>T	NP_567824.1:p.Arg467Ter	De novo
Ji4	25944381	DYRK1A	21	b37	38853069	GA/G	frameshift	NM_101395.2:c.461delA	NP_567824.1:p.Lys154SerfsTer11	De novo
Ji5	25944381	DYRK1A	21	b37	38868421	TAGAT/T	frameshift	NM_101395.2:c.1101_1104delAGAT	NP_567824.1:p.Asp368ArgfsTer2	De novo
Ji6	25944381	DYRK1A	21	b37	38853064	A/AA	frameshift	NM_101395.2:c.452dupA	NP_567824.1:p.Asn151LysfsTer12	Non-maternal
Ji7	25944381	DYRK1A	21	b37	38858815	A/T	missense	NM_101395.2:c.563A>T	NP_567824.1:p.Lys188Ile	De novo
Ji8	25944381	DYRK1A	21	b37	38862546	T/G	missense	NM_101395.2:c.734T>G	NP_567824.1:p.Leu245Arg	De novo
Ji9	25944381	DYRK1A	21	b37	38862695	C/T	missense	NM_101395.2:c.883C>T	NP_567824.1:p.Leu295Phe	De novo
Luco1	26922654	DYRK1A	21	b37	38862766	AAGTA/A	splice_region,intron	NM_101395.2:c.951+4_951+7delAGTA	-	De novo
Luco2	26922654	DYRK1A	21	b37	38862599	C/T	stop_gained	NM_101395.2:c.787C>T	NP_567824.1:p.Arg263Ter	De novo
Okamoto1	25156961	DYRK1A	21	b37	38884268	C/T	3_prime_UTR	NM_101395.2:c.*102C>T	-	De novo
Redin1	25167861	DYRK1A	21	b37	38858865	C/T	stop_gained	NM_101395.2:c.613C>T	NP_567824.1:p.Arg205Ter	De novo
Redin2	25167861	DYRK1A	21	b37	38858872	TTGAG/TGAA	frameshift	NM_101395.2:c.621_624delTGAGinsGAA	NP_567824.1:p.Glu208AsnfsTer3	De novo
Ruaud1	25641759	DYRK1A	21	b37	38858865	C/T	stop_gained	NM_101395.2:c.613C>T	NP_567824.1:p.Arg205Ter	De novo
Ruaud2	25641759	DYRK1A	21	b37	38862744	C/T	missense	NM_101395.2:c.932C>T	NP_567824.1:p.Ser311Phe	De novo
T107.03	25707398	DYRK1A	21	b37	38865466	G/A	splice_donor	NM_101395.2:c.1098+1G>A	-	De novo
T110.03	25707398	DYRK1A	21	b37	38845116	CAT/C	frameshift	NM_101395.2:c.143_144delTA	NP_567824.1:p.Ile48LysfsTer2	De novo
T118.03	25707398	DYRK1A	21	b37	38877833	GC/G	frameshift	NM_101395.2:c.1491delC	NP_567824.1:p.Ala498ProfsTer61	De novo
T156.03	N/A	DYRK1A	21	b37	38868533	CTTAAAGAAGACC/CTTAAGACC	frameshift	NM_101395.2:c.1217_1220delAGAA	NP_567824.1:p.Lys406ArgfsTer44	De novo
T159.03	N/A	DYRK1A	21	b37	38862575	C/T	stop_gained	NM_101395.2:c.763C>T	NP_567824.1:p.Arg255Ter	De novo
T160.03	N/A	DYRK1A	21	b37	38877746	CG/CGG	frameshift	NM_101395.2:c.1401delAinsGG	NP_567824.1:p.Ile468AspfsTer17	De novo
T167.03	N/A	DYRK1A	21	b37	38853064	A/AA	frameshift	NM_101395.2:c.452dupA	NP_567824.1:p.Asn151LysfsTer12	Non-maternal
T188.03	N/A	DYRK1A	21	b37	38862695	CTT/TTT	missense	NM_101395.2:c.883C>T	NP_567824.1:p.Leu295Phe	De novo
T193.03	N/A	DYRK1A	21	b37	38862463	GTTTTCTCTTTCAG/GTTTTCAG	splice_acceptor	NM_101395.2:c.665-8_665-3delTCTTTC	-	De novo
T194.03	N/A	DYRK1A	21	b37	38877590	ACAAA/ACAA	frameshift	NM_101395.2:c.1248delA	NP_567824.1:p.Lys416AsnfsTer35	De novo
VanBon2	25707398	DYRK1A	21	b37	38862611	C/T	stop_gained	NM_101395.2:c.799C>T	NP_567824.1:p.Gln267Ter	De novo
VanBon3	25707398	DYRK1A	21	b37	38877584	A/G	splice_acceptor	NM_101395.2:c.1240-2A>G	-	De novo
VanBon4	25707398	DYRK1A	21	b37	38853130	T/C	splice_donor	NM_101395.2:c.516+2T>C	-	De novo
VanBon5	25707398	DYRK1A	21	b37	38852979	C/T	stop_gained	NM_101395.2:c.367C>T	NP_567824.1:p.Gln123Ter	De novo
VanBon6	25707398	DYRK1A	21	b37	38862467	TCTCTT/T	splice_region,intron	NM_101395.2:c.665-9_665-5delCTCTT	-	De novo

## Sheet: NM101395.2 cnvs
Origin ID	PMID	Gene	Chromosome	Build version	Position	Effect	Inheritance Status	Notes
Bronicki6	25920557	DYRK1A	21	b37	38007970-39747620	1.7 Mb deletion	De novo
Ji11	25944381	DYRK1A	21	b37	38741104-40274106	1.53 Mb deletion	De novo	The mother has a rare intrachromosomal insertion of part of the DSCR into the short arm of chromosome 21, and both siblings inherited the unbalanced maternal recombinant that resulted in the loss of the inserted fragment.
Ji12	25944381	DYRK1A	21	b37	37109504-38818534	1.71 Mb deletion	De novo
Ji14	25944381	DYRK1A	21	b37	38616718-42783594	4.17 Mb deletion	De novo
Courcet1	23099646	DYRK1A	21	b37	37644501-37713641	69 kb deletion	De novo
VanBon1	22608503	DYRK1A	21	b37	38874630-38927130	52 kb deletion	De novo
Fujita1	20358607	DYRK1A	21	b37	36062272-40038032	3.97 Mb deletion	De novo
Oegema2	21031080	DYRK1A	21	b37	36424426-40654602	4.2 Mb deletion	De novo
Valleto1	22548977	DYRK1A	21	b37	38791571-43792093	4.9 Mb deletion	De novo
Yamamoto1	21204217	DYRK1A	21	b37	38528931-39009341	480 kb deletion	De novo

## Sheet: NM101395.2 mosaic variants
Origin ID	PMID	Gene	Chromosome	Build version	Position	Effect	Inheritance Status
Ji10	25944381	DYRK1A	21	b37	38741104-40274106	1.53 Mb deletion	De novo
Ji13	25944381	DYRK1A	21	b37	37839410-41427526	3.6 Mb deletion	De novo
Oegema1	21031080	DYRK1A	21	b37	38131848-42180291	4.1 Mb deletion	De novo
Yamamoto2	21204217	DYRK1A	21	b37	37234957-48119895	10.8 Mb deletion	De novo
Yamamoto3	21204217	DYRK1A	21	b37	38125376-48119895	9.99 Mb deletion	De novo

## Sheet: Translocations_Inversions
ID	PMID	Gene	Chromosome	Variant/Position	Build version	Effect	Inheritance Status
Moller1	18405873	DYRK1A	21	t(9;21)(p12;q22); region 37669622_37704000	hg18/b36.1	Translocation	De novo
Moller2	18405873	DYRK1A	21	37779572	hg18/b36.1	Translocation	De novo
Bartsch1	9341890	DYRK1A	21	3872263-38791771	unspecified	Translocation	De novo
Matsumoto1	9106547	DYRK1A	21	46,XY,inv del(21)(p11.2-+q22.1 ::pl2-+pss)	unspecified	Inversion	De novo
